# Supplementary material for: Creation of reference DNA barcode library and authentication of medicinal plant raw drugs used in Ayurvedic medicine
Source: BMC Complement Altern Med. 2016 Jul 18;16(Suppl 1):186. doi: 10.1186/s12906-016-1086-0 (PMC4959393; doi:10.1186/s12906-016-1086-0)
Supplement: Additional file 1: Table S1. — Sanskrit name, botanical name given in the API, and the currently accepted botanical name for the 395 medicinal plants that are listed in API. (XLS 89 kb) [file 12906_2016_1086_MOESM1_ESM.xls]

## Sheet: Table 2
Additional file. Table S1. Sanskrit name, botanical name given in the API, and the currently accepted botanical name for the 395 medicinal plants that are listed in API.
S.No	Sanskrit name	Botanical name given in API	Currently accepted botanical name
1	Kasturilatika	Hibiscus abelmoschus Linn.	Abelmoschus moschatus Medik.
2	Talisa	Abies webbiana Lindl.	Abies spectabilis (D. Don) Spach
3	Gunja	Abrus precatorius Linn.	Abrus precatorius L.
4	Atibala	Abutilon indicum (Linn.) Sw.	Abutilon indicum (L.) Sweet
5	Khadira	Acacia catechu (Linn. f.) Willd.	Acacia catechu (L.f.) Willd.
6	Arimeda	Acacia leucophloea Willd.	Acacia leucophloea (Roxb.) Willd.
7	Babbula	Acacia nilotica (Linn.) Willd. ex Del. sp. Indica (Benth.) Brenan	Acacia nilotica subsp. indica (Benth.) Brenan
8	Adari	Acacia pennata (L.) Willd.	Acacia pennata (L.) Willd.
9	Kadara	Acacia suma Buch.-Ham.	Acacia polyacantha Willd.
10	Laghu Haritamanjari	Acalypha fruticosa Forsk.	Acalypha fruticosa Forssk.
11	Haritamanjari	Acalypha indica L.	Acalypha indica L.
12	Apamarga	Achyranthes aspera Linn.	Achyranthes aspera L.
13	Vatsanabha	Aconitum chasmanthum Stapf ex Holmes	Aconitum chasmanthum Stapf ex Holmes
14	Ativisa	Aconitum heterophyllum Wall. ex Royle	Aconitum heterophyllum Wall. ex Royle
15	Vaca	Acorus calamus Linn.	Acorus calamus L.
16	Bijapatra	Adiantum cappillus- veneris L.	Adiantum capillus-veneris L.
17	Hamsapadi	Adiantum lunulatum Burm	Adiantum lunulatum Burm. f.
18	Bilva	Aegle marmelos Corr.	Aegle marmelos (L.) Corrêa
19	Pattura	Aerva lanata (Linn.) Juss.	Aerva lanata (L.) Juss.
20	Araluka	Ailanthus excelsa Roxb.	Ailanthus excelsa Roxb.
21	Ankola	Alangium salviifolium (Linn.f.) Wang.	Alangium salviifolium (L.f.) Wangerin
22	Sirisa	Albizzia lebbeck Benth.	Albizia lebbeck (L.) Benth.
23	Yavasaka	Alhagi pseudalhagi (Bieb.) Desv.	Alhagi pseudalhagi (M. Bieb.) Desv. ex B. Keller & Shap.
24	Lasuna	Allium sativum Linn.	Allium sativum L.
25	Kanyasara	Aloe barbadensis Mill.	Aloe vera (L.) Burm.f.
26	Granthimula	Alpinia calcarata Rosc.	Alpinia calcarata (Haw.) Roscoe
27	Kulanjan	Alpinia galanga Willd.	Alpinia galanga (L.) Willd.
28	Saptaparna	Alstonia scholaris (Linn.) R. Br.	Alstonia scholaris (L.) R. Br.
29	Matsyaksi	Alternanthera sessilis (Linn.) R. Br.	Alternanthera sessilis (L.) R.Br. ex DC.
30	Khatmi	Althaea officinalis Linn.	Althaea officinalis L.
31	Ramasitalika	Amaranthus tricolor Linn.	Amaranthus tricolor L.
32	Sthulaela	Amomum subulatum Roxb.	Amomum subulatum Roxb.
33	Surana	Amorphophallus campanulatus (Roxb.) Bl.	Amorphophallus sylvaticus (Roxb.) Kunth
34	Akarakarabha	Anacyclus pyrethrum DC.	Anacyclus pyrethrum (L.) Lag.
35	Satahva	Anethum sowa Roxb. ex Flem.	Anethum graveolens L.
36	Canda	Angelica archangelica Linn.	Angelica archangelica L.
37	Coraka	Angelica glauca Edgw.	Angelica glauca Edgew.
38	Sprkka	Anisomeles malabarica (L.) R.Br. ex Sims	Anisomeles malabarica (L.) R.Br. ex Sims
39	Dhava	Anogeissus latifolia Wall.	Anogeissus latifolia (Roxb. ex DC.) Wall. ex Guillem. & Perr.
40	Karaphsa	Apium graveolens L.	Apium graveolens L.
41	Agaru	Aquilaria agallocha Roxb.	Aquilaria agallocha Roxb.
42	Puga	Areca catechu Linn.	Areca catechu L.
43	Bastantri	Argyreia nervosa (Burm.f.) Boj.	Argyreia nervosa (Burm. f.) Bojer
44	Kitamari	Aristolochia bracteata Retz.	Aristolochia bracteolata Lam.
45	Isvari	Aristolochia indica Linn.	Aristolochia indica L.
46	Dvipantara Damanaka	Artemisia absinthium L.	Artemisia absinthium L.
47	Panasa	Artocarpus heterophyllus Lamk.	Artocarpus heterophyllus Lam.
48	Pinda Tagara	Asarum europaeum L.	Asarum europaeum L.
49	Dvipantara Satavari	Asparagus officinalis L.	Asparagus officinalis L.
50	Satavari	Asparagus recemosus Willd.	Asparagus racemosus Willd.
51	Nimba	Azadirachta indica A. Juss.	Azadirachta indica A.Juss.
52	Brahmi	Bacopa monnieri (Linn.) Wettst.	Bacopa monnieri (L.) Wettst.
53	Danti	Baliospermum montanum Muell-Arg.	Baliospermum solanifolium (Burm.) Suresh
54	Sahacara	Barleria prionitis Linn.	Barleria prionitis L.
55	Nilajhintika	Barleria strigosa Willd.	Barleria strigosa Willd.
56	Nicula	Barringtonia acutangula (Linn.) Gaertn.	Barringtonia acutangula (L.) Gaertn.
57	Pita-kancanara	Bauhinia racemosa Lamk.	Bauhinia racemosa Lam.
58	Kancanara	Bauhinia variegata Blume	Bauhinia variegata L.
59	Kusmanda	Benincasa hispida (Thunb.) Cogn.	Benincasa hispida (Thunb.) Cogn.
60	Daruharidra	Berberis aristata DC.	Berberis aristata DC.
61	Pasanabheda	Bergenia ciliata (Haw.) Sternb.	Bergenia ciliata (Haw.) Sternb.
62	Bhurja	Betula utilis D.Don	Betula utilis D.Don
63	Utingana	Blepharis persica (Burm.f.) O. Kuntze.	Blepharis ciliaris (L.) B.L. Burtt
64	Punarnava	Boerhaavia diffusa Linn.	Boerhavia diffusa L.
65	Svetapunarnava	Boerhaavia verticillata Poir.	Boerhavia plumbaginea Cav.
66	Salmali	Bombax ceiba Linn.	Bombax ceiba L.
67	Tala	Borassus flabellifer Linn.	Borassus flabellifer L.
68	Kunduru	Boswellia serrata Roxb.	Boswellia serrata Roxb. ex Colebr.
69	Sarsapa	Brassica campestris Linn.	Brassica rapa L.
70	Priyala	Buchanania lanzan Spreng.	Buchanania cochinchinensis (Lour.) M.R.Almeida
71	Palasa	Butea monosperma (Lam.) Kuntze	Butea monosperma (Lam.) Taub.
72	Latakaranja	Caesalpinia bonduc (Linn.) Roxb.	Caesalpinia bonduc (L.) Roxb.
73	Putikaranjah	Caesalpinia crista Linn.	Caesalpinia crista L.
74	Pattanga	Caesaplinia sappan Linn.	Caesalpinia sappan L.
75	Adhaki	Cajanus cajan (Linn.) Millsp.	Cajanus cajan (L.) Millsp.
76	Vetra	Calamus rotang L.	Calamus rotang L.
77	Kumarivetra	Calamus thwaitesii Becc.	Calamus thwaitesii Becc.
78	Priyangu	Callicarpa macrophylla Vahl.	Callicarpa macrophylla Vahl
79	Arka	Calotropis procera (Ait.) R. Br.	Calotropis procera (Aiton) Dryand.
80	Vijaya	Cannabis sativa Linn.	Cannabis sativa L.
81	Kanthari	Capparis sepiaria L.	Capparis sepiaria L.
82	Himsra	Capparis spinosa Linn.	Capparis spinosa L.
83	Vyaghranakhi	Capparis horrida Linn.	Capparis zeylanica L.
84	Karnasphota	Cardiospermum halicacabum Linn.	Cardiospermum halicacabum L.
85	Kumbhikah	Careya arborea Roxb.	Careya arborea Roxb.
86	Erandakarkati	Carica papaya L.	Carica papaya L.
87	Karamarda	Carissa carandas Linn.	Carissa carandas L.
88	Kusumbha	Carthamus tinctorius L.	Carthamus tinctorius L.
89	Krsnajiraka	Carum carvi Linn.	Carum carvi L.
90	Aragvadha	Cassia fistula Linn.	Cassia fistula L.
91	Madana	Xeromphis spinosa (Thunb.) Keay	Catunaregam spinosa (Thunb.) Tirveng.
92	Devadaru	Cedrus deodara (Roxb.) Loud.	Cedrus deodara (Roxb. ex D.Don) G.Don
93	Jyotismati	Celastrus paniculatus Willd.	Celastrus paniculatus Willd.
94	Sitivaraka	Celosia argentea L.	Celosia argentea L.
95	Mandukaparni	Centella asiatica (Linn.) Urban	Centella asiatica (L.) Urb.
96	Brhat Dugdhika	Euphorbia hirta L.	Chamaesyce hirta (L.) Millsp.
97	Kebuka	Costus speciosus (Koerning ex Retz.) Smith.	Cheilocostus speciosus (J.Koenig) C.D.Specht
98	Guladaudi	Chrysanthemum indicum L.	Chrysanthemum indicum L.
99	Usira	Vetiveria zizanioides (Linn.) Nash	Chrysopogon zizanioides (L.) Roberty
100	Canaka	Cicer arietinum L.	Cicer arietinum L.
101	Karpura	Cinnamomum camphora (L.) Nees & Eberm.	Cinnamomum camphora (L.) J.Presl
102	Tvakapatra	Cinnamomum tamala (Buch.-Ham.) Nees & Eberm.	Cinnamomum tamala (Buch.-Ham.) T.Nees & Eberm.
103	Tvak	Cinnamomum zeylanicum Blume	Cinnamomum verum J. Presl
104	Patha	Cissampelos pareira Linn.	Cissampelos pareira L.
105	Asthisamhrta	Cissus quadrangularis Linn.	Cissus quadrangularis L.
106	Indravaruni	Citrullus colocynthis Schrad.	Citrullus colocynthis (L.) Schrad.
107	Nimbu	Citrus limon (Linn.) Burm. f.	Citrus limon (L.) Osbeck
108	Bijapura	Citrus medica Linn.	Citrus medica L.
109	Ajagandha	Cleome gynandra Linn.	Cleome gynandra L.
110	Agnimantha	Clerodendrum phlomidis Linn. f.	Clerodendrum phlomidis L.f.
111	Aparajita	Clitoria ternatea Linn.	Clitoria ternatea L.
112	Bimbi	Coccinia grandis (L.) Voigt	Coccinia grandis (L.) Voigt
113	Narikela	Cocos nucifera Linn.	Cocos nucifera L.
114	Gavedhuka	Coix lachryma-jobi Linn.	Coix lacryma-jobi L.
115	Tripaksi	Coldenia procumbens L.	Coldenia procumbens L.
116	Gandira	Coleus forskohlii Briq.	Coleus forskohlii (Willd.) Briq.
117	Amragandhi-guggulu	Balsamodendron caudata Mauch	Commiphora caudata Engl.
118	Guggulu	Commiphora wightii (Arn.) Bhand.	Commiphora wightii (Arn.) Bhandari
119	Sankhapuspi	Convolvulus pluricaulis Choisy	Convolvulus prostratus Forssk.
120	Sukanasa	Corallocarpus epigaeus Benth.ex Hook. f.	Corallocarpus epigaeus (Rottler) Hook.f.
121	Slesmataka	Cordia dichotoma Forst. f.	Cordia dichotoma G.Forst.
122	Dhanyaka	Coriandrum sativum Linn.	Coriandrum sativum L.
123	Maramanjal	Coscinium fenestratum (Gaertn.) Colebr.	Coscinium fenestratum (Goetgh.) Colebr.
124	Varuna	Crataeva nurvala Buch.-Ham.	Crataeva nurvala Buch.-Ham.
125	Jivak	Malaxis acuminata D.Don	Crepidium acuminatum (D. Don) Szlach.
126	Kunkuma	Crocus sativus Linn.	Crocus sativus L.
127	Sana	Crotolaria juncea Linn.	Crotalaria juncea L.
128	Jayapala	Croton tiglium Linn.	Croton tiglium L.
129	Krsnasariva	Cryptolepis buchanani Roem. & Schult.	Cryptolepis dubia (Burm.f.) M.R.Almeida
130	Ervaru	Cucumis melo var. utilissimus Duthie & Fuller	Cucumis melo L.
131	Trapusa	Cucumis sativus Linn.	Cucumis sativus L.
132	Bakuci	Psoralea corylifolia Linn.	Cullen corylifolium (L.) Medik.
133	Svetajiraka	Cuminum cyminum Linn.	Cuminum cyminum L.
134	Talamuli	Curculigo orchioides Gaertn.	Curculigo orchioides Gaertn.
135	Amra Haridra	Curcuma amada Roxb.	Curcuma amada Roxb.
136	Haridra	Curcuma longa Linn.	Curcuma longa L.
137	Karcura	Curcuma zedoaria Rosc.	Curcuma zedoaria (Christm.) Roscoe
138	Ajamoda	Apium leptophyllum (Pers.) F.V.M. ex Benth.	Cyclospermum leptophyllum (Pers.) Sprague
139	Kattrna	Cymbopogon citratus (DC.) Stapf	Cymbopogon citratus (DC.) Stapf
140	Rohisa	Cymbopogon martinii (Roxb.) Wats	Cymbopogon martini (Roxb.) W.Watson
141	Durva	Cynodon dactylon (Linn.) Pers.	Cynodon dactylon (L.) Pers.
142	Musta	Cyperus rotundus Linn.	Cyperus rotundus L.
143	Simsapa	Dalbergia sissoo Roxb.	Dalbergia sissoo DC.
144	Dhattura	Datura metel Linn.	Datura metel L.
145	Vanda	Dendrophthoe falcata (Linn.f.) Ettingsh.	Dendrophthoe falcata (L.f.) Ettingsh.
146	Salaparni	Desmodium gangeticum DC.	Desmodium gangeticum (L.) DC.
147	Tinisha	Ougeinia oojeinensis (Roxb.) Hochr.	Desmodium oojeinense (Roxb.) H.Ohashi
148	Kusa	Desmostachya bipinnata Stapf.	Desmostachya bipinnata (L.) Stapf
149	Varahi	Dioscorea bulbifera Linn.	Dioscorea bulbifera L.
150	Virala	Diospyros exsculpta Buch.-Ham.	Diospyros exsculpta Buch.-Ham.
151	Tinduka	Diospyros peregrina Gurke	Diospyros malabarica (Desr.) Kostel.
152	Lohitaniryasa	Dracaena cinnabari Balf. f.	Dracaena cinnabari Balf.f.
153	Sphitakitari	Dryopteris filix-mas (L.) Schott	Dryopteris filix-mas (L.) Schott
154	Bhrngaraja	Eclipta alba Hassk.	Eclipta prostrata (L.) L.
155	Rudraksa	Elaeocarpus sphaericus Gaertn. K. Schum	Elaeocarpus serratus L.
156	Suksmaila	Elettaria cardamomum (Linn.) Maton	Elettaria cardamomum (L.) Maton
157	Madhulika	Eleusine corocana (L.) Gaertn.	Eleusine coracana (L.) Gaertn.
158	Vidanga	Embelia ribes Burm.f.	Embelia ribes Burm.f.
159	Nahi	Enicostemma axillare (Lam.) A. Raynal.	Enicostema axillare (Poir. ex Lam.) A.Raynal
160	Paribhadra	Erythrina indica Lam.	Erythrina variegata L.
161	Tailaparna	Eucalyptus globulus Labill.	Eucalyptus globulus Labill.
162	Saptala	Euphorbia dracunculoides Lam.	Euphorbia dracunculoides Lam.
163	Snuhi	Euphorbia neriifolia Linn.	Euphorbia neriifolia L.
164	Patra snuhi	Euphorbia nivulia Buch.- Ham.	Euphorbia nivulia Buch.-Ham.
165	Dugdhika	Euphorbia prostrata W. Ait.	Euphorbia prostrata Aiton
166	Dhanvayasa	Fagonia cretica Linn.	Fagonia cretica L.
167	Hingu	Ferula foetida Regel.	Ferula assa-foetida L.
168	Hingupatri	Ferula jaeschkeana Vatke	Ferula jaeschkeana Vatke
169	Nandi	Ficus arnottiana Miq.	Ficus arnottiana (Miq.) Miq.
170	Nyagrodha	Ficus bengalensis Linn.	Ficus benghalensis L.
171	Phalgu	Ficus hispida Linn.	Ficus hispida L.f.
172	Plaksa	Ficus lacor Buch.-Ham.	Ficus lacor Buch.-Ham.
173	Udumbara	Ficus racemosa Linn.	Ficus racemosa L.
174	Asvattha	Ficus religiosa Linn.	Ficus religiosa L.
175	Sruvavrksa	Flacourtia indica Merr.	Flacourtia indica (Burm.f.) Merr.
176	Misreya	Foeniculum vulgare Mill.	Foeniculum vulgare Mill.
177	Ksirakakoli	Fritillaria roylei Hook.	Fritillaria cirrhosa D.Don
178	Parpata	Fumaria parviflora Lam.	Fumaria parviflora Lam.
179	Vrantamlaphala	Garcinia pedunculata Roxb.	Garcinia pedunculata Roxb. ex Buch.-Ham.
180	Nadihingu	Gardenia gummifera L. f.	Gardenia gummifera L.f.
181	Gandhapura Patra Taila	Gaultheria fragrantissima Wall.	Gaultheria fragrantissima Wall.
182	Trayamana	Gentiana kurroo Royle	Gentiana kurroo Royle
183	Pullani	Calycopteris floribunda Lam.	Getonia floribunda Roxb.
184	Valuka-Saka	Gisekia pharnaceoides L.	Gisekia pharnaceoides L.
185	Usandi	Glinus lotoides L.	Glinus lotoides L.
186	Langali	Gloriosa superba Linn.	Gloriosa superba L.
187	Yasti	Glycyrrhiza glabra Linn.	Glycyrrhiza glabra L.
188	Gambhari	Gmelina arborea Roxb	Gmelina arborea Roxb.
189	Karpasa	Gossypium herbaceum Linn.	Gossypium herbaceum L.
190	Gangeru	Grewia tenax (Forsk.) Aschers & Schwf.	Grewia tenax (Forssk.) Fiori
191	Mesasrngi	Gymnema sylvestre R.Br.	Gymnema sylvestre (Retz.) R.Br. ex Sm.
192	Riddhi	Habenaria intermedia D.Don	Habenaria intermedia D.Don
193	Sati	Hedychium spicatum Ham. ex Smith	Hedychium spicatum Sm.
194	Hastisundi	Heliotropium indicum L.	Heliotropium indicum L.
195	Sveta Sariva	Hemidesmus indicus (Linn.) R. Br.	Hemidesmus indicus (L.) R. Br. ex Schult.
196	Ambasthaki	Hibiscus sabdariffa Linn.	Hibiscus sabdariffa L.
197	Madhavi	Hiptage benghalensis L.	Hiptage benghalensis (L.) Kurz
198	Kutaja	Holarrhena antidysenterica (Roth) A. DC.	Holarrhena pubescens Wall. ex G. Don
199	Cirabilva	Holoptelea integrifolia Planch	Holoptelea integrifolia Planch.
200	Yava	Hordeum vulgare Linn.	Hordeum vulgare L.
201	Tuvaraka	Hydnocarpus pentandra (Buch.-Ham.) Oken	Hydnocarpus pentandrus (Buch.-Ham.) Oken
202	Kokilaksa	Asteracantha longifolia Nees	Hygrophila auriculata Heine
203	Parasikayavani	Hyoscyamus niger Linn.	Hyoscyamus niger L.
204	Takkola	Illicium verum Hook. f.	Illicium verum Hook. f.
205	Darbha	Imperata cylindrica (Linn.) Beauv.	Imperata cylindrica (L.) Raeusch.
206	Siva-nili	Indigofera aspalathoides Vahl ex DC.	Indigofera aspalathoides DC.
207	Nili	Indigofera tinctoria Linn.	Indigofera tinctoria L.
208	Puskara	Inula racemosa Hook. f.	Inula racemosa Hook. f.
209	Kshiravidari	Ipomoea digitata Linn.	Ipomoea digitata L.
210	Jati	Jasminum officinale Linn.	Jasminum officinale L.
211	Dravanti	Jatropha glandulifera Roxb.	Jatropha glandulifera Roxb.
212	Aksoda	Juglans regia Linn.	Juglans regia L.
213	Hapusa	Juniperus communis Linn.	Juniperus communis L.
214	Vasa	Adhatoda vasica Nees	Justicia adhatoda L.
215	Tumbini	Lagenaria siceraria (Mol.) Standl.	Lagenaria siceraria (Molina) Standl.
216	Madayanti	Lawsonia inermis Linn.	Lawsonia inermis L.
217	Masura	Lens culinaris Medic.	Lens culinaris Medik.
218	Granthiparni	Leonotis nepetaefolia R. Br.	Leonotis nepetifolia (L.) R. Br.
219	Candrasura	Lepidium sativum Linn.	Lepidium sativum L.
220	Jivanti	Leptadenia reticulata W.& A.	Leptadenia reticulata (Retz.) Wight & Arn.
221	Dronapuspi	Leucas cephalotes Spreng.	Leucas cephalotes (Roth) Spreng.
222	Kakoli	Lilium polyphyllum D. Don	Lilium polyphyllum D. Don
223	Kapittha	Feronia limonia (Linn.) Swingle	Limonia acidissima Groff
224	Atasi	Linum usitatissimum Linn.	Linum usitatissimum L.
225	Medasakah	Litsea chinensis Lam.	Litsea glutinosa (Lour.) C.B.Rob.
226	Aklari	Lodoicea maldivica Pers.	Lodoicea maldivica (J.F.Gmel.) Pers.
227	Kosataki	Luffa acutangula (Linn.) Roxb.	Luffa acutangula (L.) Roxb.
228	Kantakigulma	Lycium barbarum L.	Lycium barbarum L.
229	Madhuka	Madhuca indica J.F. Gmel.	Madhuca longifolia (J. Koenig ex L.) J.F. Macbr.
230	Champaka	Michelia champaca Linn.	Magnolia champaca (L.) Baill. ex Pierre
231	Kampilla	Mallotus philippinensis Muell.-Arg.	Mallotus philippensis (Lam.) Müll.Arg.
232	Amra	Mangifera indica Linn.	Mangifera indica L.
233	Ararota	Maranta arundinacea L.	Maranta arundinacea L.
234	Murva	Marsdenia tenacissima Wight. & Arn.	Marsdenia tenacissima (Roxb.) Moon
235	Kakanasika	Martynia annua Linn.	Martynia annua L.
236	Mahanimba	Melia azedarach Linn.	Melia azedarach L.
237	Pudina	Mentha viridis Linn.	Mentha spicata L.
238	Matsyapatrika	Merremia tridentata (L.) Hall. f.	Merremia tridentata (L.) Hallier f.
239	Nagakesar	Mesua ferrea Linn.	Mesua ferrea L.
240	Lajjalu	Mimosa pudica Linn.	Mimosa pudica L.
241	Grismachatraka	Mollugo cerviana Seringe.	Mollugo cerviana (L.) Ser.
242	Karavallaka	Momordica charantia Linn.	Momordica charantia L.
243	Karkash	Momordica dioica Roxb. ex Willd.	Momordica dioica Roxb. ex Willd.
244	Indivara	Monochoria vaginalis Presl.	Monochoria vaginalis (Burm.f.) C.Presl
245	Sigru	Moringa oleifera Lam.	Moringa oleifera Lam.
246	Atmagupta	Mucuna prurita Hook.	Mucuna pruriens (L.) DC.
247	Saurabhanimba	Murraya koenigii (L.) Spreng	Murraya koenigii (L.) Spreng
248	Kadali	Musa paradisiaca Linn.	Musa paradisiaca L.
249	Katphala	Myrica esculenta Buch.-Ham. ex D. Don	Myrica esculenta Buch.-Ham. ex D. Don
250	Jatiphala	Myristica fragrans Houtt.	Myristica fragrans Houtt.
251	Vrscikakanda	Doronicum hookeri C.B.Clarke	Nannoglottis hookeri (C.B. Clarke ex Hook. f.) Kitam.
252	Jatamansi	Nardostachys jatamansi DC.	Nardostachys jatamansi (D.Don) DC.
253	Kamala	Nelumbo nucifera Gaertn.	Nelumbo nucifera Gaertn.
254	Kadamba	Anthocephalus cadamba Miq.	Neolamarckia cadamba (Roxb.) Bosser
255	Karavira	Nerium indicum Mill.	Nerium oleander L.
256	Upakuncika	Nigella sativa Linn.	Nigella sativa L.
257	Kumuda	Nymphaea alba Linn.	Nymphaea alba L.
258	Utpala	Nymphaea stellata Willd	Nymphaea nouchali Burm. f.
259	Karpura	Ocimum kilimandscharicum Guerke	Ocimum kilimandscharicum Gürke
260	Tulasi	Ocimum sanctum Linn.	Ocimum tenuiflorum L.
261	Gojihva	Onosma bracteatum Wall.	Onosma bracteata Wall.
262	Trivrta	Operculina turpethum (Linn.) Silva Manso	Operculina turpethum (L.) Silva Manso
263	Syonaka	Oroxylum indicum Vent.	Oroxylum indicum (L.) Kurz
264	Sali	Oryza sativa Linn.	Oryza sativa L.
265	Cangeri	Oxalis corniculata Linn.	Oxalis corniculata L.
266	Prasarini	Paederia foetida Linn.	Paederia foetida L.
267	Ketaki	Pandanus odoratissimus L. f.	Pandanus odoratissimus L. f.
268	Ketaki	Pandanus tectorius Soland. ex Parkinson	Pandanus tectorius Parkinson ex Du Roi
269	Khaskhas	Papaver somniferum Linn.	Papaver somniferum L.
270	Saileya	Parmelia perlata (Huds.) Ach.	Parmelia perlata (Huds.) Ach.
271	Kodrava	Paspalum scrobiculatum Linn.	Paspalum scrobiculatum L.
272	Papatah	Pavetta indica L.	Pavetta indica L.
273	Gandhasipha	Pavonia odorata Willd.	Pavonia odorata Willd.
274	Vajranna	Pennisetum typhoides (Burm.f.) Stapf & C.E. Hubb.	Pennisetum typhoides (Burm. f.) Stapf & C.E. Hubb.
275	Visanika	Pergularia daemia (Forsk)) Chiov.	Pergularia daemia (Forssk.) Chiov.
276	Kakajangha	Peristrophe bicalyculata Linn.	Peristrophe bicalyculata (Retz.) Nees
277	Kharjura	Phoenix dactylifera Linn.	Phoenix dactylifera L.
278	Jalpippalika	Phyla nodiflora Greene	Phyla nodiflora (L.) Greene
279	Lavaliphala	Phyllanthus acidus (Linn.) Skeels	Phyllanthus acidus (L.) Skeels
280	Amalaki	Emblica officinalis Gaertn.	Phyllanthus emblica L.
281	Tamalaki	Phyllanthus fraternus Webst.	Phyllanthus fraternus G.L.Webster
282	Kakanaja	Physalis alkekengi Linn.	Physalis alkekengi L.
283	Katuka	Picrorhiza kurroa Royle ex Benth.	Picrorhiza kurroa Royle ex Benth.
284	Anisoon	Pimpinelia anisum Linn.	Pimpinella anisum L.
285	Nikocaka	Pinus gerardiana Wall.	Pinus gerardiana Wall. ex D.Don
286	Sarala	Pinus roxburghii Sargent	Pinus roxburghii Sarg.
287	Nagavalli	Piper betle Linn.	Piper betle L.
288	Kankola	Piper cubeba Linn. f.	Piper cubeba L. f.
289	Pippalimula	Piper longum Linn.	Piper longum L.
290	Marica	Piper nigrum Linn.	Piper nigrum L.
291	Cavya	Piper retrofractum Vahl.	Piper retrofractum Vahl
292	Karkatasrngi	Pistacia chinensis Burgo	Pistacia chinensis Bunge
293	Rumimustagi	Pistacia lentiscus Linn.	Pistacia lentiscus L.
294	Jalakumbhi	Pistia stratiotes L.	Pistia stratiotes L.
295	Vanya-asvagola	Plantago lanceolata L.	Plantago lanceolata L.
296	Parnayavani	Coleus amboinicus Lour.	Plectranthus amboinicus (Lour.) Spreng.
297	Rasna	Pluchea lanceolata Oliver & Hiem.	Pluchea lanceolata (DC.) C.B.Clarke
298	Citraka	Plumbago zeylanica Linn.	Plumbago zeylanica L.
299	Mahameda	Polygonatum cirrhifolium Royle	Polygonatum cirrhifolium (Wall.) Royle
300	Karanja	Pongamia pinnata (Linn.) Merr.	Pongamia pinnata (L.) Pierre
301	Kozuppa	Portulaca oleracea Linn.	Portulaca oleracea L.
302	Sami	Prosopis cineraria Druce	Prosopis cineraria (L.) Druce
303	Elavaluka	Prunus avium Linn. f.	Prunus avium (L.) L.
304	Padmaka	Prunus cerasoides D. Don	Prunus cerasoides Buch.-Ham. ex D.Don
305	Asana	Pterocarpus marsupium Roxb.	Pterocarpus marsupium Roxb.
306	Raktacandana	Pterocarpus santalinus Linn.	Pterocarpus santalinus L. f.
307	Vidari	Pueraria tuberosa DC.	Pueraria tuberosa (Willd.) DC.
308	Dadima	Punica granatum Linn.	Punica granatum L.
309	Mayakku	Quercus infectoria Oliv.	Quercus infectoria G.Olivier
310	Mulaka	Raphanus sativus Linn.	Raphanus sativus L.
311	Sarpagandha	Rauwolfia serpentina (Linn.) Benth. ex Kurz	Rauvolfia serpentina (L.) Benth. ex Kurz
312	Tintidika	Rhus parviflora Roxb.	Rhus parviflora Roxb.
313	Eranda	Ricinus communis Linn.	Ricinus communis L.
314	Satapatrika	Rosa centifolia Linn.	Rosa centifolia L.
315	Bharangi	Clerodendrum serratum Linn.	Rotheca serrata (L.) Steane & Mabb.
316	Manjistha	Rubia cordifolia Linn.	Rubia cordifolia L.
317	Sar	Saccharum bengalense Retz.	Saccharum bengalense Retz.
318	Iksu	Saccharum officinarum Linn.	Saccharum officinarum L.
319	Kasa	Saccharum spontaneum Linn.	Saccharum spontaneum L.
320	Sveta Vetasa	Salix alba L.	Salix alba L.
321	Pilu	Salvadora persica Linn.	Salvadora persica L.
322	Svetacandana	Santalum album Linn.	Santalum album L.
323	Ashoka	Saraca asoca (Rosc.) DC. Willd.	Saraca asoca (Roxb.) Willd.
324	Kustha	Saussurea lappa C.B. Clarke	Saussurea lappa (Decne.) Sch. Bip.
325	Gajapippali	Scindapsus officinalis Schoott.	Scindapsus officinalis (Roxb.) Schott
326	Kaseru	Scirpus kysoor Roxb.	Scirpus kysoor Roxb.
327	Bhutakesi	Selinum vaginatum C.B. Clarke	Selinum vaginatum C.B. Clarke
328	Mura	Selinium candollei DC.	Selinum wallichianum (DC.) Raizada & H.O. Saxena
329	Bhallataka	Semecarpus anacardium Linn.	Semecarpus anacardium L.f.
330	Svarnapatri	Cassia angustifolia Vahl.	Senna alexandrina Mill.
331	Prapunnada	Cassia tora Linn.	Senna tora (L.) Roxb.
332	Tila	Sesamum indicum Linn.	Sesamum indicum L.
333	Itkata	Sesbania bispinosa W.F.Wight	Sesbania bispinosa (Jacq.) W.Wight
334	Jayanti	Sesbania sesban (Linn.) Merr.	Sesbania sesban (L.) Merr.
335	Sala	Shorea robusta Gaertn.	Shorea robusta Gaertn.
336	Mahabala	Sida rhombifolia Linn.	Sida rhombifolia L.
337	Khubkalan	Sisymbrium irio Linn.	Sisymbrium irio L.
338	Mahdusnuhi	Smilax china Linn.	Smilax china L.
339	Brhati	Solanum indicum Linn.	Solanum indicum L.
340	Kakamaci	Solanum nigrum Linn.	Solanum nigrum L.
341	Kantakari	Solanum surattense Burm. f.	Solanum virginianum L.
342	Munditika	Sphaeranthus indicus Linn.	Sphaeranthus indicus L.
343	Amrata	Spondias pinnata (Linn. f.) Kurz.	Spondias pinnata (L. f.) Kurz
344	Patalai	Stereospermum chelonoides (L.F.)DC.	Stereospermum chelonoides (L.f.) DC.
345	Patalai	Stereospermum suaveolens DC.	Stereospermum colais (Buch.-Ham. ex Dillwyn) Mabb.
346	Sakhotaka	Streblus asper Lour.	Streblus asper Lour.
347	Visamusti	Strychnos nux-vomica Linn.	Strychnos nux-vomica L.
348	Kataka	Strychnos potatorum Linn. f.	Strychnos potatorum L.f.
349	Kiratatikta	Swertia chirata Buch.-Ham.	Swertia chirata Buch.-Ham. ex Wall.
350	Lodhra	Symplocos racemosa Roxb.	Symplocos racemosa Roxb.
351	Aranya-surana	Synantherias syeatica Schott Gen.Aocja	Synantherias sylvatica (Roxb.) Schott
352	Lavanga	Syzygium aromaticum (Linn.) Merr. & M.Perry	Syzygium aromaticum (L.) Merr. & L.M.Perry
353	Jambu	Syzygium cuminii (Linn.) Skeels	Syzygium cumini (L.) Skeels
354	Cinca	Tamarindus indica Linn.	Tamarindus indica L.
355	Sthauneya	Taxus baccata Linn.	Taxus baccata L.
356	Rohitaka	Tecomella undulata (Sm.) Seem.	Tecomella undulata (Sm.) Seem.
357	Saka	Tectona grandis Linn.	Tectona grandis L.f.
358	Masaparni	Teramnus labialis Spreng.	Teramnus labialis (L.f.) Spreng.
359	Arjuna	Terminalia arjuna W.& A.	Terminalia arjuna (Roxb. ex DC.) Wight & Arn.
360	Bibhitaka	Terminalia belerica Roxb.	Terminalia bellirica (Gaertn.) Roxb.
361	Haritaki	Terminalia chebula Retz.	Terminalia chebula Retz.
362	Kapitan	Thespesia populnea (L.) Soland. ex Correa	Thespesia populnea (L.) Sol. ex Corrêa
363	Yavani Satva	Thymus vulgaris L.	Thymus vulgaris L.
364	Guduci	Tinospora cordifolia (Willd.) Miers.	Tinospora sinensis (Lour.) Merr.
365	Katugulma	Toddalia asiatica (L.) Lam.	Toddalia asiatica (L.) Lam.
366	Tuni	Cedrela toona Roxb.	Toona ciliata M. Roem.
367	Yavani	Trachyspermum ammi (Linn.) Sprague ex Turril	Trachyspermum ammi (L.) Sprague
368	Vrscikalli	Tragia involucrata Linn.	Tragia involucrata L.
369	Srngataka	Trapa natans Linn.	Trapa natans L.
370	Varsabhu	Trianthema portulacastrum Linn.	Trianthema portulacastrum L.
371	Goksura	Tribulus terrestris Linn.	Tribulus terrestris L.
372	Visala	Trichosanthes bracteata (Lam.) Voigt	Trichosanthes tricuspidata Lour.
373	Methi	Trigonella foenum-graecum Linn.	Trigonella foenum-graecum L.
374	Gundrah	Typha australis Schum. and Thonn.	Typha australis K. Schum. & Thonner
375	Potagala	Typha elephantina Roxb.	Typha elephantina Roxb.
376	Slipadarikanda	Typhonium trilobatum Schott	Typhonium trilobatum (L.) Schott
377	Prsniparni	Uraria picta Desv.	Uraria picta (Jacq.) DC.
378	Tagara	Valeriana wallichii DC.	Valeriana jatamansi Jones
379	Asphota	Vallaris solanacea Kuntze	Vallaris solanacea (Roth) Kuntze
380	Saraja	Vateria indica Linn.	Vateria indica L.
381	Vanyajiraka	Centratherum anthelminticum (L.) Kuntze	Vernonia anthelmintica (L.) Willd.
382	Sahadevi	Vernonia cinerea Lees.	Vernonia cinerea (L.) Less.
383	Mudga	Phaseolus radiatus Linn.	Vigna radiata (L.) R. Wilczek
384	Mudgaparni	Vigna trilobata (Linn.) Verdc.	Vigna trilobata (L.) Verdc.
385	Kulattha	Vigna unquiculata (Linn.) Walp.	Vigna unguiculata (L.) Walp
386	Nirgundi	Vitex negundo Linn.	Vitex negundo L.
387	Draksa	Vitis vinifera Linn.	Vitis vinifera L.
388	Kesaraja	Wedelia calendulacea Less non Rich.	Wedelia calendulacea Rich.
389	Asvagandha	Withania somnifera Dunal.	Withania somnifera (L.) Dunal
390	Dhataki	Woodfordia fruticosa (Linn.) Kurz.	Woodfordia fruticosa (L.) Kurz
391	Laghupatra-varsabhu	Trianthema decandra L.	Zaleya decandra (L.) Burm.f.
392	Tejovati	Zanthoxylum armatum DC.	Zanthoxylum armatum DC.
393	Sunthi	Zingiber officinale Roxb.	Zingiber officinale Roxb.
394	Ghonta	Ziziphus xylopyrus Willd.	Ziziphus xylopyrus (Retz.) Willd.
395	Kola	Zizypus jujuba Lam.	Ziziphus mauritiana Mill.
