# Supplementary material for: Creation of reference DNA barcode library and authentication of medicinal plant raw drugs used in Ayurvedic medicine
Source: BMC Complement Altern Med. 2016 Jul 18;16(Suppl 1):186. doi: 10.1186/s12906-016-1086-0 (PMC4959393; doi:10.1186/s12906-016-1086-0)
Supplement: Additional file 2: Table S2. — Name of the species, sample ID, field ID and the place of collection of the specimens of the plants that are listed in the API. (XLS 84 kb) [file 12906_2016_1086_MOESM2_ESM.xls]

## Sheet: Table 1
Additional file. Tables S2. Names of the species, sample ID, field ID and the place of collection of the specimens of the plants that are listed in the API.
S.No	Name of the Species	Sample ID	Field ID	Place of Collection
1	Abelmoschus moschatus Medik.	SRM000434A	B0476	Tambaram, Chennai, Tamil Nadu, India
2	Abies spectabilis (D. Don) Spach	SRM000662A	B0930	Indian Institute of Integrative Medicine (IIIM), Jammu, India
3	Abrus precatorius L.	SRM000355A	B0164	Vandalur, Chennai, Tamil Nadu, India
4	Abutilon indicum (L.) Sweet	SRM000354A	B0163	Vandalur, Chennai, Tamil Nadu, India
5	Acacia catechu (L. f.) Willd.	SRM000313A	B0029	Attur, Bengaluru, Karnataka, India
6	Acacia leucophloea Willd.	SRM000471A	B0642	Tirusulam, Chennai, India
7	Acacia nilotica (L.) Willd. ex Delile	SRM000572A	B0246	Chengalpattu, Tamil Nadu, India
8	Acacia pennata (L.) Willd.	SRM000638A	B0887	Gauhati University, Guwahati, Assam, India
9	Acalypha fruticosa Forssk.	SRM000482A	B0663	Varadhama Nadhi Dam, Tamil Nadu, India
10	Acalypha indica L.	SRM000324A	B0046	Tambaram, Chennai, Tamil Nadu, India
11	Achyranthes aspera L.	SRM000373A	B0202	Tambaram, Chennai, Tamil Nadu, India
12	Acorus calamus L.	SRM000526A	B0726	National Research Institute of Basic Ayurvedic Sciences (NRIBAS), Pune, Maharashtra, India
13	Adiantum lunulatum Burm. f.	SRM000543A	B0748	Arya Vaidya Sala (AVS), Kottakkal, Kerala, India
14	Aegle marmelos (L.) Corrêa	SRM000375A	B0205	Guindy, Chennai, Tamil Nadu, India
15	Aerva lanata (L.) Juss. ex Schult.	SRM000353A	B0162	Chengalpattu, Tamil Nadu, India
16	Ailanthus excelsa Roxb.	SRM000317A	B0034	Attur, Bengaluru, Karnataka, India
17	Alangium salviifolium (L. f.) Wangeri	SRM000483A	B0666	Varadhama Nadhi Dam, Tamil Nadu, India
18	Albizia lebbeck (L.) Benth.	SRM000347A	B0144	SRM University Campus, Kattankulathur, Tamil Nadu, India
19	Allium sativum L.	SRM000408A	B0298	Coimbatore, Tamil Nadu, India
20	Aloe vera (L.) Burm.f.	SRM000511A	B0709	Tambaram, Chennai, Tamil Nadu, India
21	Alpinia calcarata Roscoe	SRM000424A	B0421	ABS Botanical Garden, Salem, Tamil Nadu, India
22	Alpinia galanga (L.) Willd.	SRM000422A	B0413	ABS Botanical Garden, Salem, Tamil Nadu, India
23	Alstonia scholaris (L.) R. Br.	SRM000330A	B0072	SRM University Campus, Kattankulathur, Tamil Nadu, India
24	Alternanthera sessilis (L.) R. Br. ex DC.	SRM000409A	B0301	Pathirikuppam, Cuddalore, Tamil Nadu, India
25	Althaea officinalis L.	SRM000660A	B0928	National Vriksha Ayurveda Research Institute (NVARI), Jhansi, Uttar Pradesh, India
26	Amaranthus tricolor L.	SRM000591A	B0849	MS Swaminathan Research Foundation (MSSRF), Wayanad, Kerala, India
27	Amomum subulatum Roxb.	SRM000541A	B0746	Arya Vaidya Sala (AVS), Kottakkal, Kerala, India
28	Amorphophallus paeoniifolius (Dennst.) Nicolson	SRM000370A	B0197	Agaram Then, Chennai, Tamil Nadu, India
29	Anacyclus pyrethrum Cass.	SRM000566A	B0792	Research Institute in ISM Herbal Garden, Joginder Nagar, Himachal Pradesh, India
30	Anethum graveolens L.	SRM000633A	B0882	Seedling raised from seeds in greenhouse
31	Angelica archangelica L.	SRM000622A	B0870	Regional Research Institute of Himalayan Flora (RRIHF), Tarikhet, Almore, Uttarakhand, India
32	Angelica glauca Edgew.	SRM000587A	B0793	Research Institute in ISM Herbal Garden, Joginder Nagar, Himachal Pradesh, India
33	Anisomeles malabarica R. Br.	SRM000462A	B0604	Tirusulam, Chennai, India
34	Anogeissus latifolia (Roxb. ex DC.) Wall. ex Bedd.	SRM000534A	B0739	National Research Institute of Basic Ayurvedic Sciences (NRIBAS), Pune, Maharashtra, India
35	Aquilaria agallocha Roxb.	SRM000669A	B0891	Regional Research Institute of Himalayan Flora (RRIHF), Tarikhet, Almore, Uttarakhand, India
36	Areca catechu L.	SRM000505A	B0701	Udumalpet, Tirupur, Tamil Nadu, India
37	Argyreia nervosa (Burm. f.) Bojer	SRM000441A	B0498	Attur, Bengaluru, Karnataka, India
38	Aristolochia bracteolata Lam.	SRM000389A	B0233	ABS Botanical Garden, Salem, Tamil Nadu, India
39	Aristolochia indica L.	SRM000304A	B0012	Tambaram, Chennai, Tamil Nadu, India
40	Artemisia absinthium L.	SRM000443A	B0508	Devala, Gudalur, Tamil Nadu, India
41	Artocarpus heterophyllus Lam.	SRM000325A	B0047	Tambaram, Chennai, Tamil Nadu, India
42	Asparagus officinalis L.	SRM000567A	B0794	Research Institute in ISM Herbal Garden, Joginder Nagar, Himachal Pradesh, India
43	Asparagus racemosus Willd.	SRM000450A	B0527	Tambaram, Chennai, Tamil Nadu, India
44	Azadirachta indica A. Juss.	SRM000339A	B0103	Agaram Then, Chennai, Tamil Nadu, India
45	Bacopa monnieri (L.) Wettst.	SRM000371A	B0199	Dharmapuri, Tamil Nadu, India
46	Baliospermum solanifolium (Geiseler) Suresh	SRM000423A	B0417	Tambaram, Chennai, Tamil Nadu, India
47	Barleria prionitis L.	SRM000481A	B0662	Guduvanchery, Tamil Nadu, India
48	Barleria strigosa Willd.	SRM000550A	B0758	Arya Vaidya Sala (AVS), Kottakkal, Kerala, India
49	Barringtonia acutangula (L.) Gaertn.	SRM000358A	B0168	Tambaram, Chennai, Tamil Nadu, India
50	Bauhinia racemosa Lam.	SRM000477A	B0656	Varadhama Nadhi Dam, Tamil Nadu, India
51	Bauhinia variegata L.	SRM000574A	B0241	SRM University Campus, Kattankulathur, Tamil Nadu, India
52	Benincasa hispida (Thunb.) Cogn.	SRM000524A	B0724	Pathirikuppam, Cuddalore, Tamil Nadu, India
53	Berberis aristata DC.	SRM000568A	B0795	Research Institute in ISM Herbal Garden, Joginder Nagar, Himachal Pradesh, India
54	Bergenia ciliata Sternb.	SRM000565A	B0791	Research Institute in ISM Herbal Garden, Joginder Nagar, Himachal Pradesh, India
55	Blepharis ciliaris (L.) B.L. Burtt	SRM000357A	B0166	Arya Vaidya Sala (AVS), Kottakkal, Kerala, India
56	Boerhavia diffusa L.	SRM000356A	B0165	Vandalur, Chennai, Tamil Nadu, India
57	Bombax ceiba L.	SRM000514A	B0712	Tambaram, Chennai, Tamil Nadu, India
58	Borassus flabellifer L.	SRM000404A	B0283	Chengalpattu, Tamil Nadu, India
59	Boswellia serrata Roxb. ex Colebr.	SRM000425A	B0428	ABS Botanical Garden, Salem, Tamil Nadu, India
60	Buchanania cochinchinensis (Lour.) M.R.Almeida	SRM000498A	B0683	Vandalur, Chennai, Tamil Nadu, India
61	Butea monosperma (Lam.) Taub.	SRM000309A	B0019	Attur, Bengaluru, Karnataka, India
62	Caesalpinia bonduc (L.) Roxb.	SRM000484A	B0667	Varadhama Nadhi Dam, Tamil Nadu, India
63	Caesalpinia crista L.	SRM000582A	B0990	National Vriksha Ayurveda Research Institute (NVARI), Jhansi, Uttar Pradesh, India
64	Caesalpinia sappan L.	SRM000407A	B0297	National Vriksha Ayurveda Research Institute (NVARI), Jhansi, Uttar Pradesh, India
65	Cajanus cajan (L.) Huth	SRM000466A	B0636	Chepauk, Chennai, Tamil Nadu, India
66	Calamus rotang L.	SRM000359A	B0169	Pathirikuppam, Cuddalore, Tamil Nadu, India
67	Calamus thwaitesii Becc. & Hook. f.	SRM000586A	B0763	MS Swaminathan Research Foundation (MSSRF), Wayanad, Kerala, India
68	Callicarpa macrophylla Vahl	SRM000594A	B0857	Regional Research Institute of Himalayan Flora (RRIHF), Tarikhet, Almore, Uttarakhand, India
69	Calotropis procera (Aiton) W.T. Aiton	SRM000478A	B0657	National Research Institute of Basic Ayurvedic Sciences (NRIBAS), Pune, Maharashtra, India
70	Cannabis sativa L.	SRM000564A	B0790	Research Institute in ISM Herbal Garden, Joginder Nagar, Himachal Pradesh, India
71	Capparis sepiaria L.	SRM000364A	B0182	Tambaram, Chennai, Tamil Nadu, India
72	Capparis zeylanica L.	SRM000348A	B0145	Tambaram, Chennai, Tamil Nadu, India
73	Cardiospermum halicacabum L.	SRM000461A	B0598	Chengalpattu, Tamil Nadu, India
74	Careya arborea Roxb.	SRM000547A	B0755	Arya Vaidya Sala (AVS), Kottakkal, Kerala, India
75	Carica papaya L.	SRM000363A	B0181	Agaram Then, Chennai, Tamil Nadu, India
76	Carissa carandas Lodd.	SRM000376A	B0207	Varadhama Nadhi Dam, Tamil Nadu, India
77	Cassia fistula L.	SRM000476A	B0655	Chengalpattu, Tamil Nadu, India
78	Catunaregam spinosa (Thunb.) Tirveng.	SRM000528A	B0733	National Research Institute of Basic Ayurvedic Sciences (NRIBAS), Pune, Maharashtra, India
79	Cedrus deodara (Roxb. ex D. Don) G. Don	SRM000583A	B0698	Research Institute in ISM Herbal Garden, Joginder Nagar, Himachal Pradesh, India
80	Celastrus paniculatus Willd.	SRM000414A	B0341	National Research Institute of Basic Ayurvedic Sciences (NRIBAS), Pune, Maharashtra, India
81	Celosia argentea L.	SRM000418A	B0365	SRM University Campus, Kattankulathur, Tamil Nadu, India
82	Centella asiatica (L.) Urb.	SRM000415A	B0342	Pathirikuppam, Cuddalore, Tamil Nadu, India
83	Chamaesyce hirta (L.) Millsp.	SRM000367A	B0189	Vandalur, Chennai, Tamil Nadu, India
84	Cheilocostus speciosus (J.Koenig) C.D.Specht	SRM000378A	B0211	Tambaram, Chennai, Tamil Nadu, India
85	Chrysanthemum indicum L.	SRM000492A	B0677	Varadhama Nadhi Dam, Tamil Nadu, India
86	Chrysopogon zizanioides (L.) Roberty	SRM000318A	B0035	Attur, Bengaluru, Karnataka, India
87	Cicer arietinum L.	SRM000502A	B0697	Seedling raised from seeds in greenhouse
88	Cinnamomum camphora (L.) J. Presl	SRM000439A	B0495	ABS Botanical Garden, Salem, Tamil Nadu, India
89	Cinnamomum tamala (Buch.-Ham.) T. Nees & Nees	SRM000546A	B0753	Arya Vaidya Sala (AVS), Kottakkal, Kerala, India
90	Cinnamomum verum J. Presl	SRM000437A	B0485	ABS Botanical Garden, Salem, Tamil Nadu, India
91	Cissampelos pareira L.	SRM000398A	B0269	Tirusulam, Chennai, India
92	Cissus quadrangularis L.	SRM000444A	B0509	Tambaram, Chennai, Tamil Nadu, India
93	Citrullus colocynthis (L.) Schrad.	SRM000489A	B0674	Sundararpadi, Cuddalore, Tamil Nadu, India
94	Citrus limon (L.) Osbeck	SRM000395A	B0261	ABS Botanical Garden, Salem, Tamil Nadu, India
95	Citrus medica L.	SRM000410A	B0321	ABS Botanical Garden, Salem, Tamil Nadu, India
96	Cleome gynandra L.	SRM000580A	B0602	Potheri, Chennai, Tanil Nadu, India
97	Clerodendrum phlomidis L.f.	SRM000362A	B0174	Agaram Then, Chennai, Tamil Nadu, India
98	Clitoria ternatea L.	SRM000349A	B0148	Vandalur, Chennai, Tamil Nadu, India
99	Coccinia grandis (L.) Voigt	SRM000361A	B0173	Vandalur, Chennai, Tamil Nadu, India
100	Cocos nucifera L.	SRM000391A	B0239	Tambaram, Chennai, Tamil Nadu, India
101	Coix lacryma-jobi L.	SRM000578A	B0393	ABS Botanical Garden, Salem, Tamil Nadu, India
102	Coldenia procumbens L.	SRM000513A	B0711	Ennore, Tamil Nadu, India
103	Coleus forskohlii (Willd.) Briq.	SRM000538A	B0743	Arya Vaidya Sala (AVS), Kottakkal, Kerala, India
104	Commiphora caudata Engl.	SRM000442A	B0504	Guindy, Chennai, Tamil Nadu, India
105	Commiphora wightii (Arn.) Bhandari	SRM000512A	B0710	Tambaram, Chennai, Tamil Nadu, India
106	Convolvulus prostratus Forssk.	SRM000623A	B0872	National Vriksha Ayurveda Research Institute (NVARI), Jhansi, Uttar Pradesh, India
107	Cordia dichotoma G. Forst.	SRM000537A	B0742	National Research Institute of Basic Ayurvedic Sciences (NRIBAS), Pune, Maharashtra, India
108	Coriandrum sativum L.	SRM000323A	B0045	Tambaram, Chennai, Tamil Nadu, India
109	Coscinium fenestratum Colebr.	SRM000516A	B0714	Arya Vaidya Sala (AVS), Kottakkal, Kerala, India
110	Crataeva nurvala Buch.-Ham.	SRM000518A	B0716	Tambaram, Chennai, Tamil Nadu, India
111	Crepidium acuminatum (D. Don) Szlach.	SRM000562A	B0788	Research Institute in ISM Herbal Garden, Joginder Nagar, Himachal Pradesh, India
112	Crocus sativus L.	SRM000595A	B0858	Regional Research Institute of Himalayan Flora (RRIHF), Tarikhet, Almore, Uttarakhand, India
113	Crotalaria juncea Willd.	SRM000590A	B0848	MS Swaminathan Research Foundation (MSSRF), Wayanad, Kerala, India
114	Croton tiglium L.	SRM000588A	B0846	MS Swaminathan Research Foundation (MSSRF), Wayanad, Kerala, India
115	Cryptolepis dubia (Burm.f.) M.R.Almeida	SRM000531A	B0736	National Research Institute of Basic Ayurvedic Sciences (NRIBAS), Pune, Maharashtra, India
116	Cucumis melo L.	SRM000643A	B0893	Tamil Nadu Agricultural University, Coimbatore, Tamil Nadu, India
117	Cucumis sativus L.	SRM000647A	B0897	Tamil Nadu Agricultural University, Coimbatore, Tamil Nadu, India
118	Cullen corylifolium (L.) Medik.	SRM000393A	B0255	Coimbatore, Tamil Nadu, India
119	Cuminum cyminum L.	SRM000397A	B0268	Seedling raised from seeds in greenhouse
120	Curculigo orchioides Gaertn.	SRM000316A	B0033	Devala, Gudalur, Tamil Nadu, India
121	Curcuma amada Roxb.	SRM000457A	B0561	Devala, Gudalur, Tamil Nadu, India
122	Curcuma longa L.	SRM000458A	B0562	Dharmapuri, Tamil Nadu, India
123	Curcuma zedoaria (Christm.) Roscoe	SRM000554A	B0772	Arya Vaidya Sala (AVS), Kottakkal, Kerala, India
124	Cyclospermum leptophyllum (Pers.) Sprague	SRM000593A	B0856	Regional Research Institute of Himalayan Flora (RRIHF), Tarikhet, Almore, Uttarakhand, India
125	Cymbopogon citratus (DC.) Stapf	SRM000487A	B0671	Varadhama Nadhi Dam, Tamil Nadu, India
126	Cymbopogon martini (Roxb.) Will. Watson	SRM000406A	B0292	ABS Botanical Garden, Salem, Tamil Nadu, India
127	Cynodon dactylon (L.) Pers.	SRM000474A	B0645	SRM University Campus, Kattankulathur, Tamil Nadu, India
128	Cyperus rotundus L.	SRM000463A	B0610	Chengalpattu, Tamil Nadu, India
129	Dalbergia sissoo Roxb. ex DC.	SRM000571A	B0028	Tambaram, Chennai, Tamil Nadu, India
130	Datura metel L.	SRM000366A	B0186	Vandalur, Chennai, Tamil Nadu, India
131	Dendrophthoe falcata L. f.	SRM000344A	B0122	Thiruporur, Kancheepuram, Tamil Nadu, India
132	Desmodium gangeticum (L.) DC.	SRM000332A	B0079	Gudalur, Nilgiris, Tamil Nadu, India
133	Desmodium oojeinense (Roxb.) H.Ohashi	SRM000651A	B0919	Attur, Bengaluru, Karnataka, India
134	Desmostachya bipinnata (L.) Stapf	SRM000552A	B0761	Arya Vaidya Sala (AVS), Kottakkal, Kerala, India
135	Dioscorea bulbifera L.	SRM000320A	B0040	Pathirikuppam, Cuddalore, Tamil Nadu, India
136	Diospyros exsculpta Buch.-Ham.	SRM000663A	B0977	Captain Srinivasa Murthy Research Institute for Ayurveda and Siddha Drug Development (CSMRIASD), Chennai, Tamil Nadu, India
137	Diospyros malabarica (Desr.) Kostel.	SRM000670A	B0993	Sri Krishnadevaraya University, Anantapur, Andhra Pradesh, India
138	Dryopteris filix-mas (L.) Schott	SRM000640A	B0889	Gauhati University, Guwahati, Assam, India
139	Eclipta prostrata (L.) L.	SRM000453A	B0549	Pathirikuppam, Cuddalore, Tamil Nadu, India
140	Elaeocarpus serratus L.	SRM000427A	B0434	Attur, Bengaluru, Karnataka, India
141	Elettaria cardamomum (L.) Maton	SRM000576A	B0274	Arya Vaidya Sala (AVS), Kottakkal, Kerala, India
142	Eleusine coracana (L.) Gaertn.	SRM000520A	B0718	Bommiyampatti, Salem, Tamil Nadu, India
143	Embelia ribes Burm. f.	SRM000459A	B0564	Devala, Gudalur, Tamil Nadu, India
144	Enicostema axillare (Lam.) A. Raynal	SRM000504A	B0700	Guindy, Chennai, Tamil Nadu, India
145	Erythrina variegata L.	SRM000368A	B0190	Tambaram, Chennai, Tamil Nadu, India
146	Euphorbia dracunculoides Lam.	SRM000671A	B0994	Sri Krishnadevaraya University, Anantapur, Andhra Pradesh, India
147	Euphorbia neriifolia L.	SRM000438A	B0492	Tambaram, Chennai, Tamil Nadu, India
148	Euphorbia nivulia Buch.-Ham.	SRM000499A	B0694	Adyar, Chennai, Tamil Nadu, India
149	Euphorbia prostrata Aiton	SRM000545A	B0751	Arya Vaidya Sala (AVS), Kottakkal, Kerala, India
150	Ficus arnottiana Miq.	SRM000539A	B0744	Arya Vaidya Sala (AVS), Kottakkal, Kerala, India
151	Ficus benghalensis L.	SRM000445A	B0510	Tambaram, Chennai, Tamil Nadu, India
152	Ficus hispida L. f.	SRM000336A	B0084	Tirusulam, Chennai, India
153	Ficus lacor Buch.-Ham.	SRM000661A	B0929	Indian Institute of Integrative Medicine (IIIM), Jammu, India
154	Ficus racemosa L.	SRM000473A	B0644	Tirusulam, Chennai, India
155	Ficus religiosa L.	SRM000337A	B0091	Tambaram, Chennai, Tamil Nadu, India
156	Flacourtia indica (Burm. f.) Merr.	SRM000469A	B0640	Tirusulam, Chennai, India
157	Foeniculum vulgare Mill.	SRM000399A	B0270	Seedling raised from seeds in greenhouse
158	Fumaria parviflora Lam.	SRM000596A	B0860	Regional Research Institute of Himalayan Flora (RRIHF), Tarikhet, Almore, Uttarakhand, India
159	Garcinia pedunculata Roxb. ex Buch.-Ham.	SRM000637A	B0886	Gauhati University, Guwahati, Assam, India
160	Gardenia gummifera L. f.	SRM000311A	B0022	Attur, Bengaluru, Karnataka, India
161	Gentiana kurroo Royle	SRM000563A	B0789	Research Institute in ISM Herbal Garden, Joginder Nagar, Himachal Pradesh, India
162	Getonia floribunda Roxb.	SRM000540A	B0745	Arya Vaidya Sala (AVS), Kottakkal, Kerala, India
163	Gisekia pharnaceoides L.	SRM000652A	B0920	Pathirikuppam, Cuddalore, Tamil Nadu, India
164	Glinus lotoides L.	SRM000649A	B0917	Pathirikuppam, Cuddalore, Tamil Nadu, India
165	Gloriosa superba L.	SRM000421A	B0409	Thiruporur, Kancheepuram, Tamil Nadu, India
166	Glycyrrhiza glabra Torr.	SRM000506A	B0702	Arya Vaidya Sala (AVS), Kottakkal, Kerala, India
167	Gmelina arborea Roxb. ex Sm.	SRM000372A	B0201	Tambaram, Chennai, Tamil Nadu, India
168	Gossypium herbaceum L.	SRM000411A	B0323	Coimbatore, Tamil Nadu, India
169	Gymnema sylvestre (Retz.) R. Br. ex Schult.	SRM000342A	B0110	Guindy, Chennai, Tamil Nadu, India
170	Hedychium spicatum Buch.-Ham. ex Sm.	SRM000646A	B0896	Regional Research Institute of Himalayan Flora (RRIHF), Tarikhet, Almore, Uttarakhand, India
171	Heliotropium indicum L.	SRM000365A	B0183	Tambaram, Chennai, Tamil Nadu, India
172	Hemidesmus indicus (L.) R. Br. ex Schult.	SRM000327A	B0067	Guindy, Chennai, Tamil Nadu, India
173	Hibiscus sabdariffa L.	SRM000555A	B0778	Attur, Bengaluru, Karnataka, India
174	Hiptage benghalensis (L.) Kurz	SRM000530A	B0735	National Research Institute of Basic Ayurvedic Sciences (NRIBAS), Pune, Maharashtra, India
175	Holarrhena pubescens Wall. ex G. Don	SRM000314A	B0030	Attur, Bengaluru, Karnataka, India
176	Holoptelea integrifolia Rendle	SRM000468A	B0639	Tirusulam, Chennai, India
177	Hordeum vulgare L.	SRM000665A	B0988	Captain Srinivasa Murthy Research Institute for Ayurveda and Siddha Drug Development (CSMRIASD), Chennai, Tamil Nadu, India
178	Hydnocarpus pentandrus (Buch.-Ham.) Oken	SRM000584A	B0730	MS Swaminathan Research Foundation (MSSRF), Wayanad, Kerala, India
179	Hygrophila auriculata Heine	SRM000507A	B0703	Guduvanchery, Tamil Nadu, India
180	Hyoscyamus niger L.	SRM000620A	B0868	Regional Research Institute of Himalayan Flora (RRIHF), Tarikhet, Almore, Uttarakhand, India
181	Imperata cylindrica (L.) Raeusch.	SRM000624A	B0873	National Vriksha Ayurveda Research Institute (NVARI), Jhansi, Uttar Pradesh, India
182	Indigofera aspalathoides M. Vahl ex DC.	SRM000454A	B0555	Pathirikuppam, Cuddalore, Tamil Nadu, India
183	Indigofera tinctoria L.	SRM000446A	B0513	Vadagampatti, Salem, Tamil Nadu, India
184	Inula racemosa Hook. f.	SRM000597A	B0861	Regional Research Institute of Himalayan Flora (RRIHF), Tarikhet, Almore, Uttarakhand, India
185	Ipomoea digitata L.	SRM000419A	B0370	Attur, Bengaluru, Karnataka, India
186	Jasminum officinale L.	SRM000497A	B0682	Varadhama Nadhi Dam, Tamil Nadu, India
187	Jatropha glandulifera Roxb.	SRM000433A	B0473	Tambaram, Chennai, Tamil Nadu, India
188	Juniperus communis L.	SRM000592A	B0855	G. B. Pant Institute of Himalayan Environment and Development, Almora, Uttarakhand, India
189	Justicia adhatoda L.	SRM000416A	B0355	Tirusulam, Chennai, India
190	Lagenaria siceraria (Molina) Standl.	SRM000523A	B0723	Pathirikuppam, Cuddalore, Tamil Nadu, India
191	Lawsonia inermis L.	SRM000426A	B0430	Chengalpattu, Tamil Nadu, India
192	Lens culinaris Medik.	SRM000664A	B0986	Arya Vaidya Sala (AVS), Kottakkal, Kerala, India
193	Leonotis nepetifolia (L.) R. Br.	SRM000650A	B0918	Attur, Bengaluru, Karnataka, India
194	Lepidium sativum L.	SRM000621A	B0869	Regional Research Institute of Himalayan Flora (RRIHF), Tarikhet, Almore, Uttarakhand, India
195	Leptadenia reticulata (Retz.) Wight & Arn.	SRM000517A	B0715	Tambaram, Chennai, Tamil Nadu, India
196	Leucas cephalotes (Roth) Spreng.	SRM000625A	B0874	National Vriksha Ayurveda Research Institute (NVARI), Jhansi, Uttar Pradesh, India
197	Limonia acidissima Groff	SRM000380A	B0215	Guindy, Chennai, Tamil Nadu, India
198	Litsea glutinosa (Lour.) C.B.Rob.	SRM000480A	B0661	Guindy, Chennai, Tamil Nadu, India
199	Luffa acutangula (L.) Roxb.	SRM000494A	B0679	Varadhama Nadhi Dam, Tamil Nadu, India
200	Madhuca longifolia (J. Koenig ex L.) J.F. Macbr.	SRM000352A	B0158	Chepauk, Chennai, Tamil Nadu, India
201	Magnolia champaca (L.) Baill. ex Pierre	SRM000432A	B0456	ABS Botanical Garden, Salem, Tamil Nadu, India
202	Mallotus philippensis (Lam.) Müll. Arg.	SRM000308A	B0017	Adyar, Chennai, Tamil Nadu, India
203	Mangifera indica L.	SRM000322A	B0044	Agaram Then, Chennai, Tamil Nadu, India
204	Maranta arundinacea L.	SRM000551A	B0760	Arya Vaidya Sala (AVS), Kottakkal, Kerala, India
205	Marsdenia tenacissima (Roxb.) Moo	SRM000548A	B0756	Arya Vaidya Sala (AVS), Kottakkal, Kerala, India
206	Martynia annua L.	SRM000417A	B0360	Agaram Then, Chennai, Tamil Nadu, India
207	Melia azedarach L.	SRM000338A	B0093	Vandalur, Chennai, Tamil Nadu, India
208	Mentha spicata L.	SRM000465A	B0628	Tambaram, Chennai, Tamil Nadu, India
209	Merremia tridentata (L.) Hallier f.	SRM000577A	B0299	Pathirikuppam, Cuddalore, Tamil Nadu, India
210	Mesua ferrea L.	SRM000532A	B0737	National Research Institute of Basic Ayurvedic Sciences (NRIBAS), Pune, Maharashtra, India
211	Mimosa pudica L.	SRM000328A	B0068	Vandalur, Chennai, Tamil Nadu, India
212	Mollugo cerviana (L.) Ser.	SRM000653A	B0921	Pathirikuppam, Cuddalore, Tamil Nadu, India
213	Momordica charantia L.	SRM000401A	B0275	Chengalpattu, Tamil Nadu, India
214	Momordica dioica Roxb. ex Willd	SRM000488A	B0672	Rajapalayam, Tamil Nadu, India
215	Monochoria vaginalis (Burm. f.) C. Presl	SRM000522A	B0722	Pathirikuppam, Cuddalore, Tamil Nadu, India
216	Moringa oleifera Lam.	SRM000379A	B0213	Agaram Then, Chennai, Tamil Nadu, India
217	Mucuna pruriens (L.) DC.	SRM000479A	B0660	Vandalur, Chennai, Tamil Nadu, India
218	Murraya koenigii (L.) Spreng	SRM000392A	B0245	Tambaram, Chennai, Tamil Nadu, India
219	Musa paradisiaca L.	SRM000475A	B0653	SRM University Campus, Kattankulathur, Tamil Nadu, India
220	Myrica esculenta Buch.-Ham. ex D. Don	SRM000561A	B0787	Research Institute in ISM Herbal Garden, Joginder Nagar, Himachal Pradesh, India
221	Myristica fragrans Houtt.	SRM000430A	B0451	ABS Botanical Garden, Salem, Tamil Nadu, India
222	Nelumbo nucifera Gaertn.	SRM000496A	B0681	Varadhama Nadhi Dam, Tamil Nadu, India
223	Neolamarckia cadamba (Roxb.) Bosser	SRM000331A	B0076	Tambaram, Chennai, Tamil Nadu, India
224	Nerium oleander L.	SRM000396A	B0265	SRM University Campus, Kattankulathur, Tamil Nadu, India
225	Nigella sativa L.	SRM000656A	B0924	Indian Institute of Integrative Medicine (IIIM), Jammu, India
226	Nymphaea alba L.	SRM000581A	B0625	Pathirikuppam, Cuddalore, Tamil Nadu, India
227	Nymphaea nouchali Burm. f.	SRM000464A	B0626	Thiruvanthipuram, Tamil Nadu, India
228	Ocimum kilimandscharicum Baker ex Gürke	SRM000553A	B0762	Arya Vaidya Sala (AVS), Kottakkal, Kerala, India
229	Ocimum tenuiflorum L.	SRM000302A	B0010	Tirusulam, Chennai, India
230	Operculina turpethum (L.) Silva Manso	SRM000440A	B0497	ABS Botanical Garden, Salem, Tamil Nadu, India
231	Oroxylum indicum (L.) Kurz	SRM000307A	B0015	Attur, Bengaluru, Karnataka, India
232	Oryza sativa L.	SRM000486A	B0669	MS Swaminathan Research Foundation (MSSRF), Wayanad, Kerala, India
233	Oxalis corniculata L.	SRM000503A	B0699	Tambaram, Chennai, Tamil Nadu, India
234	Paederia foetida L.	SRM000529A	B0734	National Research Institute of Basic Ayurvedic Sciences (NRIBAS), Pune, Maharashtra, India
235	Pandanus odoratissimus L. f.	SRM000668A	B0282	National Vriksha Ayurveda Research Institute (NVARI), Jhansi, Uttar Pradesh, India
236	Pandanus tectorius Parkinson	SRM000536A	B0741	National Research Institute of Basic Ayurvedic Sciences (NRIBAS), Pune, Maharashtra, India
237	Papaver somniferum L.	SRM000658A	B0926	Indian Institute of Integrative Medicine (IIIM), Jammu, India
238	Paspalum scrobiculatum L.	SRM000639A	B0888	Captain Srinivasa Murthy Research Institute for Ayurveda and Siddha Drug Development (CSMRIASD), Chennai, Tamil Nadu, India
239	Pavetta indica L.	SRM000500A	B0695	Tambaram, Chennai, Tamil Nadu, India
240	Pavonia odorata Willd.	SRM000485A	B0668	Varadhama Nadhi Dam, Tamil Nadu, India
241	Pennisetum typhoides (Burm. f.) Stapf & C.E. Hubb.	SRM000412A	B0333	Coimbatore, Tamil Nadu, India
242	Pergularia daemia (Forssk.) Chiov.	SRM000405A	B0288	Tirusulam, Chennai, India
243	Peristrophe bicalyculata (Retz.) Nees	SRM000420A	B0407	Chengalpattu, Tamil Nadu, India
244	Phoenix dactylifera L.	SRM000641A	B0890	Gauhati University, Guwahati, Assam, India
245	Phyla nodiflora (L.) Greene	SRM000452A	B0530	Chengalpattu, Tamil Nadu, India
246	Phyllanthus acidus (L.) Skeels	SRM000382A	B0218	Agaram Then, Chennai, Tamil Nadu, India
247	Phyllanthus emblica L.	SRM000447A	B0516	Chepauk, Chennai, Tamil Nadu, India
248	Phyllanthus fraternus G.L. Webster	SRM000626A	B0875	National Vriksha Ayurveda Research Institute (NVARI), Jhansi, Uttar Pradesh, India
249	Picrorhiza kurroa Royle ex Benth.	SRM000598A	B0863	Regional Research Institute of Himalayan Flora (RRIHF), Tarikhet, Almore, Uttarakhand, India
250	Pinus roxburghii Sarg.	SRM000428A	B0436	Yercaud, Tamil Nadu, India
251	Piper betle L.	SRM000429A	B0441	Agaram Then, Chennai, Tamil Nadu, India
252	Piper cubeba L. f.	SRM000636A	B0885	Gauhati University, Guwahati, Assam, India
253	Piper longum L.	SRM000301A	B0001	Guindy, Chennai, Tamil Nadu, India
254	Piper nigrum L.	SRM000400A	B0271	Coimbatore, Tamil Nadu, India
255	Piper retrofractum Vahl	SRM000667A	B0427	ICAR- Indian Institute of Spices Research, Kozhikode (Calicut), Kerala, India
256	Pistia stratiotes L.	SRM000495A	B0680	Thirumanikuzhi, Cuddalore, Tamil Nadu, India
257	Plectranthus amboinicus (Lour.) Spreng.	SRM000360A	B0170	Agaram Then, Chennai, Tamil Nadu, India
258	Pluchea lanceolata (DC.) Oliv. & Hiern	SRM000627A	B0876	National Vriksha Ayurveda Research Institute (NVARI), Jhansi, Uttar Pradesh, India
259	Plumbago zeylanica L.	SRM000345A	B0131	Kuthiraiyar dam, Palani, Tamil Nadu, India
260	Polygonatum cirrhifolium (Wall.) Royle	SRM000560A	B0786	Research Institute in ISM Herbal Garden, Joginder Nagar, Himachal Pradesh, India
261	Pongamia pinnata (L.) Pierre	SRM000381A	B0216	Agaram Then, Chennai, Tamil Nadu, India
262	Portulaca oleracea L.	SRM000460A	B0587	SRM University Campus, Kattankulathur, Tamil Nadu, India
263	Prosopis cineraria (L.) Druce	SRM000628A	B0877	National Vriksha Ayurveda Research Institute (NVARI), Jhansi, Uttar Pradesh, India
264	Pterocarpus marsupium Roxb.	SRM000341A	B0109	Chengalpattu, Tamil Nadu, India
265	Pterocarpus santalinus Buch.-Ham. ex Wall.	SRM000385A	B0227	Guindy, Chennai, Tamil Nadu, India
266	Pueraria tuberosa (Roxb. ex Willd.) DC.	SRM000599A	B0864	Regional Research Institute of Himalayan Flora (RRIHF), Tarikhet, Almore, Uttarakhand, India
267	Punica granatum L.	SRM000351A	B0154	Tambaram, Chennai, Tamil Nadu, India
268	Raphanus sativus L.	SRM000402A	B0278	Tambaram, Chennai, Tamil Nadu, India
269	Rauvolfia serpentina (L.) Benth. ex Kurz	SRM000334A	B0081	Guindy, Chennai, Tamil Nadu, India
270	Rhus parviflora Roxb.	SRM000600A	B0865	Regional Research Institute of Himalayan Flora (RRIHF), Tarikhet, Almore, Uttarakhand, India
271	Ricinus communis L.	SRM000386A	B0229	Vandalur, Chennai, Tamil Nadu, India
272	Rosa centifolia L.	SRM000490A	B0675	Varadhama Nadhi Dam, Tamil Nadu, India
273	Rotheca serrata (L.) Steane & Mabb.	SRM000377A	B0209	Attur, Bengaluru, Karnataka, India
274	Rubia cordifolia L.	SRM000455A	B0558	Devala, Gudalur, Tamil Nadu, India
275	Saccharum bengalense Retz.	SRM000629A	B0878	National Vriksha Ayurveda Research Institute (NVARI), Jhansi, Uttar Pradesh, India
276	Saccharum officinarum L.	SRM000491A	B0676	Sundararpadi, Cuddalore, Tamil Nadu, India
277	Saccharum spontaneum L.	SRM000519A	B0717	Tambaram, Chennai, Tamil Nadu, India
278	Salix alba L.	SRM000655A	B0923	Indian Institute of Integrative Medicine (IIIM), Jammu, India
279	Salvadora persica L.	SRM000515A	B0713	Ennore, Tamil Nadu, India
280	Santalum album L.	SRM000387A	B0230	Guindy, Chennai, Tamil Nadu, India
281	Saraca asoca (Roxb.) De Wilde	SRM000388A	B0231	Tambaram, Chennai, Tamil Nadu, India
282	Saussurea lappa (Decne.) Sch. Bip.	SRM000618A	B0866	Regional Research Institute of Himalayan Flora (RRIHF), Tarikhet, Almore, Uttarakhand, India
283	Scindapsus officinalis (Roxb.) Schott	SRM000635A	B0884	Gauhati University, Guwahati, Assam, India
284	Selinum vaginatum C.B. Clarke	SRM000570A	B0797	Research Institute in ISM Herbal Garden, Joginder Nagar, Himachal Pradesh, India
285	Semecarpus anacardium L. f.	SRM000403A	B0281	Vandalur, Chennai, Tamil Nadu, India
286	Senna alexandrina Mill.	SRM000527A	B0727	Tuticorin, Tamil Nadu, India
287	Senna tora (L.) Roxb.	SRM000470A	B0641	Chengalpattu, Tamil Nadu, India
288	Sesamum indicum L.	SRM000493A	B0678	Coimbatore, Tamil Nadu, India
289	Sesbania bispinosa (Jacq.) W. Wight	SRM000630A	B0879	National Vriksha Ayurveda Research Institute (NVARI), Jhansi, Uttar Pradesh, India
290	Sesbania sesban (L.) Fawc. & Rendle	SRM000521A	B0719	Vadagampatti, Salem, Tamil Nadu, India
291	Shorea robusta Gaertn.	SRM000467A	B0637	Vandalur, Chennai, Tamil Nadu, India
292	Sida rhombifolia L.	SRM000326A	B0052	SRM University Campus, Kattankulathur, Tamil Nadu, India
293	Solanum indicum L.	SRM000456A	B0560	Devala, Gudalur, Tamil Nadu, India
294	Solanum nigrum L.	SRM000435A	B0477	Tambaram, Chennai, Tamil Nadu, India
295	Solanum virginianum L.	SRM000343A	B0111	Guindy, Chennai, Tamil Nadu, India
296	Sphaeranthus indicus L.	SRM000525A	B0725	Pathirikuppam, Cuddalore, Tamil Nadu, India
297	Spondias pinnata (L. f.) Kurz	SRM000579A	B0488	MS Swaminathan Research Foundation (MSSRF), Wayanad, Kerala, India
298	Stereospermum chelonoides DC.	SRM000312A	B0025	Attur, Bengaluru, Karnataka, India
299	Stereospermum colais (Buch.-Ham. ex Dillwyn) Mabb.	SRM000535A	B0740	National Research Institute of Basic Ayurvedic Sciences (NRIBAS), Pune, Maharashtra, India
300	Streblus asper Lour.	SRM000472A	B0643	Tirusulam, Chennai, India
301	Strychnos nux-vomica L.	SRM000319A	B0036	Vandalur, Chennai, Tamil Nadu, India
302	Strychnos potatorum L. f.	SRM000573A	B0659	Vandalur, Chennai, Tamil Nadu, India
303	Swertia chirata Buch.-Ham. ex Wall.	SRM000559A	B0785	Research Institute in ISM Herbal Garden, Joginder Nagar, Himachal Pradesh, India
304	Syzygium aromaticum (L.) Merr. & L.M. Perry	SRM000575A	B0272	Arya Vaidya Sala (AVS), Kottakkal, Kerala, India
305	Syzygium cumini (L.) Skeels	SRM000310A	B0021	Tambaram, Chennai, Tamil Nadu, India
306	Tamarindus indica L.	SRM000321A	B0041	SRM University Campus, Kattankulathur, Tamil Nadu, India
307	Taxus baccata L.	SRM000558A	B0784	Research Institute in ISM Herbal Garden, Joginder Nagar, Himachal Pradesh, India
308	Tecomella undulata (Sm.) Seem.	SRM000533A	B0738	National Research Institute of Basic Ayurvedic Sciences (NRIBAS), Pune, Maharashtra, India
309	Tectona grandis L. f.	SRM000335A	B0083	Agaram Then, Chennai, Tamil Nadu, India
310	Teramnus labialis (L. f.) Spreng.	SRM000631A	B0880	National Vriksha Ayurveda Research Institute (NVARI), Jhansi, Uttar Pradesh, India
311	Terminalia arjuna (Roxb. ex DC.) Wight & Arn.	SRM000333A	B0080	Tambaram, Chennai, Tamil Nadu, India
312	Terminalia bellirica (Gaertn.) Roxb.	SRM000315A	B0031	Thiruporur, Kancheepuram, Tamil Nadu, India
313	Terminalia chebula Retz	SRM000306A	B0014	Attur, Bengaluru, Karnataka, India
314	Thespesia populnea (L.) Sol. ex Corrêa	SRM000350A	B0152	Agaram Then, Chennai, Tamil Nadu, India
315	Thymus vulgaris L.	SRM000659A	B0927	Indian Institute of Integrative Medicine (IIIM), Jammu, India
316	Tinospora sinensis (Lour.) Merr.	SRM000383A	B0223	Vandalur, Chennai, Tamil Nadu, India
317	Toddalia asiatica (L.) Lam.	SRM000390A	B0235	Tambaram, Chennai, Tamil Nadu, India
318	Toona ciliata M. Roem.	SRM000569A	B0796	Research Institute in ISM Herbal Garden, Joginder Nagar, Himachal Pradesh, India
319	Trachyspermum ammi (L.) Sprague	SRM000634A	B0883	Seedling raised from seeds in greenhouse
320	Tragia involucrata L.	SRM000329A	B0070	Potheri, Chennai, Tanil Nadu, India
321	Trapa natans L.	SRM000589A	B0847	MS Swaminathan Research Foundation (MSSRF), Wayanad, Kerala, India
322	Trianthema portulacastrum L.	SRM000431A	B0454	ABS Botanical Garden, Salem, Tamil Nadu, India
323	Tribulus terrestris L.	SRM000340A	B0107	Chengalpattu, Tamil Nadu, India
324	Trichosanthes tricuspidata Lour.	SRM000509A	B0705	Vandalur, Chennai, Tamil Nadu, India
325	Trigonella foenum-graecum L.	SRM000451A	B0529	Seedling raised from seeds in greenhouse
326	Typha australis K. Schum. & Thonner	SRM000508A	B0704	Vandalur, Chennai, Tamil Nadu, India
327	Typha elephantina Roxb.	SRM000657A	B0925	Indian Institute of Integrative Medicine (IIIM), Jammu, India
328	Typhonium trilobatum (L.) Schott	SRM000510A	B0707	Tambaram, Chennai, Tamil Nadu, India
329	Uraria picta (Jacq.) Desv.	SRM000632A	B0881	National Vriksha Ayurveda Research Institute (NVARI), Jhansi, Uttar Pradesh, India
330	Valeriana jatamansi Jones	SRM000557A	B0783	Research Institute in ISM Herbal Garden, Joginder Nagar, Himachal Pradesh, India
331	Vallaris solanacea (Roth) Kuntze	SRM000544A	B0749	Arya Vaidya Sala (AVS), Kottakkal, Kerala, India
332	Vateria indica L.	SRM000542A	B0747	Arya Vaidya Sala (AVS), Kottakkal, Kerala, India
333	Vernonia anthelmintica (L.) Willd.	SRM000585A	B0752	Regional Research Institute of Himalayan Flora (RRIHF), Tarikhet, Almore, Uttarakhand, India
334	Vernonia cinerea (L.) Less.	SRM000346A	B0143	Vandalur, Chennai, Tamil Nadu, India
335	Vigna radiata (L.) R. Wilczek	SRM000413A	B0334	Seedling raised from seeds in greenhouse
336	Vigna trilobata (L.) Verdc.	SRM000648A	B0899	Seedling raised from seeds in greenhouse
337	Vigna unguiculata (L.) Walp.	SRM000448A	B0524	Coimbatore, Tamil Nadu, India
338	Vitex negundo L.	SRM000384A	B0225	Vandalur, Chennai, Tamil Nadu, India
339	Vitis vinifera L.	SRM000549A	B0757	Arya Vaidya Sala (AVS), Kottakkal, Kerala, India
340	Wedelia calendulacea Rich.	SRM000374A	B0203	Agaram Then, Chennai, Tamil Nadu, India
341	Withania somnifera (L.) Dunal	SRM000369A	B0193	Attur, Bengaluru, Karnataka, India
342	Woodfordia fruticosa (L.) Kurz	SRM000303A	B0011	Attur, Bengaluru, Karnataka, India
343	Zaleya decandra (L.) Burm.f.	SRM000642A	B0892	Captain Srinivasa Murthy Research Institute for Ayurveda and Siddha Drug Development (CSMRIASD), Chennai, Tamil Nadu, India
344	Zanthoxylum armatum DC.	SRM000556A	B0782	Research Institute in ISM Herbal Garden, Joginder Nagar, Himachal Pradesh, India
345	Zingiber officinale Roscoe	SRM000394A	B0257	Seedling raised from seeds in greenhouse
346	Ziziphus mauritiana Lam.	SRM000436A	B0484	Tambaram, Chennai, Tamil Nadu, India
347	Ziziphus xylopyrus Willd.	SRM000449A	B0526	Thiruporur, Kancheepuram, Tamil Nadu, India
