# Supplementary material for: Creation of reference DNA barcode library and authentication of medicinal plant raw drugs used in Ayurvedic medicine
Source: BMC Complement Altern Med. 2016 Jul 18;16(Suppl 1):186. doi: 10.1186/s12906-016-1086-0 (PMC4959393; doi:10.1186/s12906-016-1086-0)
Supplement: Additional file 3: Table S3. — Details of the rbcL sequences that were curated from NCBI and BOLD system. (XLS 23 kb) [file 12906_2016_1086_MOESM3_ESM.xls]

## Sheet: TABLE 3
Additional file. Tables S3. Details of the rbcL sequences that were curated from NCBI and BOLD system.
S.No	Name of the Species	Acc. No.	Size (bp)	Source	Published	Reference
1	Acacia polyacantha Willd.	JX195516	573	Genbank	No	NA
2	Aconitum heterophyllum Wall. ex Royle	KJ667658	597	Genbank	No	NA
3	Adiantum capillus-veneris L.	D14880	607	Genbank	Yes	[29]
4	Alhagi pseudalhagi (M. Bieb.) Desv. ex B. Keller & Shap.	GENG083-12	502	BOLD	No	NA
5	Apium graveolens L.	HM849783	590	Genbank	Yes	[30]
6	Capparis spinosa L.	AY167985	607	Genbank	Yes	[31]
7	Carthamus tinctorius L.	EU384953	584	Genbank	Yes	[32]
8	Carum carvi L.	KF602102	587	Genbank	Yes	[33]
9	Eucalyptus globulus Labill.	HM849985	590	Genbank	Yes	[30]
10	Fagonia cretica L.	AJ133855	607	Genbank	No	NA
11	Gaultheria fragrantissima Wall.	JF941613	579	Genbank	Yes	[34]
12	Grewia tenax (Forssk.) Fiori	GENG524-14	553	BOLD	No	NA
13	Habenaria intermedia D. Don	JN005510	607	Genbank	No	NA
14	Illicium verum Hook. f.	JQ003522	607	Genbank	Yes	[35]
15	Juglans regia L.	GQ436392	607	Genbank	Yes	[36]
16	Linum usitatissimum L.	JX664057	607	Genbank	Yes	[37]
17	Lodoicea maldivica Pers.	AJ404769	607	Genbank	Yes	[38]
18	Lycium barbarum L.	JF942335	588	Genbank	Yes	[34]
19	Physalis alkekengi L.	U08617	607	Genbank	Yes	[39]
20	Pinus gerardiana Wall. ex D. Don	AY115762	603	Genbank	Yes	[40]
21	Pistacia chinensis Bunge	FN599457	603	Genbank	No	NA
22	Plantago lanceolata L.	L36454	607	Genbank	Yes	[41]
23	Prunus avium (L.) L.	HE963614	563	Genbank	Yes	[42]
24	Prunus cerasoides Buch.-Ham. ex D. Don	HQ235410	560	Genbank	No	NA
25	Quercus infectoria Olivier	KF683157	607	Genbank	No	NA
26	Sisymbrium irio L.	AY167982	607	Genbank	Yes	[31]
27	Smilax china L.	D28333	607	Genbank	Yes	[43]
