# Supplementary material for: Creation of reference DNA barcode library and authentication of medicinal plant raw drugs used in Ayurvedic medicine
Source: BMC Complement Altern Med. 2016 Jul 18;16(Suppl 1):186. doi: 10.1186/s12906-016-1086-0 (PMC4959393; doi:10.1186/s12906-016-1086-0)
Supplement: Additional file 4: Table S4. — Details of the medicinal plant raw drugs collected and the outcome of authentication by DNA barcoding. (XLS 39 kb) [file 12906_2016_1086_MOESM4_ESM.xls]

## Sheet: TABLE 4
Additional file. Table S4. Details of the medicinal plant raw drugs collected and the outcome of authentication by DNA barcoding.
S.No	Vernacular name of the drug on the label (Tamil)	Corresponding Sanskrit name in the API	Corresponding botanical name	Form of the raw drug	Percent identity with the reference barcode in the API-RDBL	Authentication
1	Thaalisapathri	Talisa	Abies spectabilis (D. Don) Spach	Powder	92	Not authentic
2	Thuthi	Atibala	Abutilon indicum (L.) Sweet	Powder	100	Authentic
3	Adhividayam	Ativisa	Aconitum heterophyllum Wall. ex Royle	Powder	93	Not authentic
4	Vasambu	Vaca	Acorus calamus L.	Powder	100	Authentic
5	Ponnanganni	Matsyaksi	Alternanthera sessilis (L.) R.Br. ex DC.	Powder	100	Authentic
6	Thandukeerai	Ramasitalika	Amaranthus tricolor L.	Seeds	100	Authentic
7	Sadakuppai	Satahva	Anethum graveolens L.	Powder	100	Authentic
8	Pakku	Puga	Areca catechu L.	Seeds	100	Authentic
9	Easwaramooli	Isvari	Aristolochia indica L.	Powder	100	Authentic
10	Vembu	Nimba	Azadirachta indica A. Juss.	Powder	100	Authentic
11	Vembu	Nimba	Azadirachta indica A. Juss.	Powder	100	Authentic
12	Maramanjal	Daruharidra	Berberis aristata DC.	Powder	93	Not authentic
13	Sirupilai	Pasanabheda	Bergenia ciliata (Haw.) Sternb.	Powder	92	Not authentic
14	Parangi sambrani	Kunduru	Boswellia serrata Roxb. ex Colebr.	Powder	100	Authentic
15	Ganja	Vijaya	Cannabis sativa L.	Powder	100	Authentic
16	Mudakkathan	Karnasphota	Cardiospermum halicacabum L.	Powder	100	Authentic
17	Pappali	Erandakarkati	Carica papaya L.	Powder	100	Authentic
18	Devadaru	Devadaru	Cedrus deodara (Roxb. ex D.Don) G.Don	Powder	87	Not authentic
19	Vallarai	Mandukaparni	Centella asiatica (L.) Urb.	Powder	93	Not authentic
20	Vallarai	Mandukaparni	Centella asiatica (L.) Urb.	Powder	100	Authentic
21	Vetiver	Usira	Chrysopogon zizanioides (L.) Roberty	Powder	100	Authentic
22	Vetiver	Usira	Chrysopogon zizanioides (L.) Roberty	Powder	100	Authentic
23	Konda kadalai	Canaka	Cicer arietinum L.	Seeds	100	Authentic
24	Verikkummatti	Indravaruni	Citrullus colocynthis (L.) Schrad.	Powder	100	Authentic
25	Sankupushpam	Sankhapuspi	Convolvulus prostratus Forssk.	Powder	89	Not authentic
26	Sankupushpam	Sankhapuspi	Convolvulus prostratus Forssk.	Powder	100	Authentic
27	Karpukarasi	Bakuci	Cullen corylifolium (L.) Medik.	Powder	100	Authentic
28	Seeragam	Svetajiraka	Cuminum cyminum L.	Powder	100	Authentic
29	Seeragam	Svetajiraka	Cuminum cyminum L.	Seeds	100	Authentic
30	Neelapanna	Talamuli	Curculigo orchioides Gaertn.	Powder	100	Authentic
31	Arugampul	Durva	Cynodon dactylon (L.) Pers.	Powder	100	Authentic
32	Arugampul	Durva	Cynodon dactylon (L.) Pers.	Powder	100	Authentic
33	Arugampul	Durva	Cynodon dactylon (L.) Pers.	Powder	100	Authentic
34	Korai kilangu	Musta	Cyperus rotundus L.	Powder	100	Authentic
35	Kattuvalli	Varahi	Dioscorea bulbifera L.	Powder	98	Not authentic
36	Karisalankanni	Bhrngaraja	Eclipta prostrata (L.) L.	Powder	100	Authentic
37	Elakkai	Suksmaila	Elettaria cardamomum (L.) Maton	Powder	90	Not authentic
38	Vayuvidangam	Vidanga	Embelia ribes Burm.f.	Powder	100	Authentic
39	Sombu	Misreya	Foeniculum vulgare Mill.	Seeds	100	Authentic
40	Sombu	Misreya	Foeniculum vulgare Mill.	Powder	100	Authentic
41	Senkaandhal	Langali	Gloriosa superba L.	Powder	100	Authentic
42	Athimathuram	Yasti	Glycyrrhiza glabra L.	Powder	90	Not authentic
43	Paruthi	Karpasa	Gossypium herbaceum L.	Seeds	100	Authentic
44	Sirukurinjan	Mesasrngi	Gymnema sylvestre (Retz.) R.Br. ex Sm.	Powder	100	Authentic
45	Thelkodukku	Hastisundi	Heliotropium indicum L.	Powder	100	Authentic
46	Nannari	Sveta Sariva	Hemidesmus indicus (L.) R. Br. ex Schult.	Powder	100	Authentic
47	Neermulli	Kokilaksa	Hygrophila auriculata Heine	Powder	100	Authentic
48	Kurassani omam	Parasikayavani	Hyoscyamus niger L.	Powder	93	Not authentic
49	Attipurashadam	Nili	Indigofera tinctoria L.	Powder	92	Not authentic
50	Adathodai	Vasa	Justicia adhatoda L.	Powder	100	Authentic
51	Adathodai	Vasa	Justicia adhatoda L.	Powder	100	Authentic
52	Marudhaani	Madayanti	Lawsonia inermis L.	Powder	100	Authentic
53	Peerku	Kosataki	Luffa acutangula (L.) Roxb.	Seeds	100	Authentic
54	Shenbagam	Champaka	Magnolia champaca (L.) Baill. ex Pierre	Powder	94	Not authentic
55	Maa	Amra	Mangifera indica L.	Powder	100	Authentic
56	Malaivembu	Mahanimba	Melia azedarach L.	Powder	100	Authentic
57	Sirunagapoo	Nagakesar	Mesua ferrea L.	Powder	91	Not authentic
58	Parpadagam	Grismachatraka	Mollugo cerviana (L.) Ser.	Powder	100	Authentic
59	Murungai	Sigru	Moringa oleifera Lam.	Powder	100	Authentic
60	Murungai	Sigru	Moringa oleifera Lam.	Seeds	100	Authentic
61	Punai pidukkan	Atmagupta	Mucuna pruriens (L.) DC.	Powder	100	Authentic
62	Karivepilai	Saurabhanimba	Murraya koenigii (L.) Spreng	Powder	100	Authentic
63	Jadhikai	Jatiphala	Myristica fragrans Houtt.	Powder	93	Not authentic
64	Thamarai	Kamala	Nelumbo nucifera Gaertn.	Powder	100	Authentic
65	Karunjeeragam	Upakuncika	Nigella sativa L.	Powder	100	Authentic
66	Pulichakeerai	Cangeri	Oxalis corniculata L.	Seeds	100	Authentic
67	Khasa khasa	Khaskhas	Papaver somniferum L.	Seeds	100	Authentic
68	Kambu	Vajranna	Pennisetum typhoides (Burm. f.) Stapf & C.E. Hubb.	Seeds	100	Authentic
69	Pacchai payaru	Mudga	Vigna radiata (L.) R. Wilczek	Seeds	100	Authentic
70	Poduthalai	Jalpippalika	Phyla nodiflora (L.) Greene	Powder	100	Authentic
71	Nellikkai	Amalaki	Phyllanthus emblica L.	Powder	100	Authentic
72	Kadugu Rogini	Katuka	Picrorhiza kurroa Royle ex Benth.	Powder	100	Authentic
73	Thippili	Pippalimula	Piper longum L.	Powder	100	Authentic
74	Madhulam	Dadima	Punica granatum L.	Powder	100	Authentic
75	Masikkai	Mayakku	Quercus infectoria G.Olivier	Powder	94	Not authentic
76	Sarpakanda	Sarpagandha	Rauvolfia serpentina (L.) Benth. ex Kurz	Powder	93	Not authentic
77	Sarpakanda	Sarpagandha	Rauvolfia serpentina (L.) Benth. ex Kurz	Powder	100	Authentic
78	Aamanakku	Eranda	Ricinus communis L.	Seeds	100	Authentic
79	Roja	Satapatrika	Rosa centifolia L.	Powder	100	Authentic
80	Shevelli	Manjistha	Rubia cordifolia L.	Powder	85	Not authentic
81	Asogam	Ashoka	Saraca asoca (Roxb.) Willd.	Powder	100	Authentic
82	Koshtam	Kustha	Saussurea lappa (Decne.) Sch. Bip.	Powder	100	Authentic
83	Ellu	Tila	Sesamum indicum L.	Seeds	100	Authentic
84	Manathakkali	Kakamaci	Solanum nigrum L.	Powder	100	Authentic
85	Kattu ulundu	Masaparni	Teramnus labialis (L.f.) Spreng.	Seeds	92	Not authentic
86	Marutham	Arjuna	Terminalia arjuna (Roxb. ex DC.) Wight & Arn.	Powder	100	Authentic
87	Thandrikai	Bibhitaka	Terminalia bellirica (Gaertn.) Roxb.	Powder	100	Authentic
88	Thottathulasi	Yavani Satva	Thymus vulgaris L.	Powder	100	Authentic
89	Mullukkaranai	Katugulma	Toddalia asiatica (L.) Lam.	Seeds	100	Authentic
90	Omam	Yavani	Trachyspermum ammi (L.) Sprague	Powder	90	Not authentic
91	Omam	Yavani	Trachyspermum ammi (L.) Sprague	Seeds	100	Authentic
92	Chenthatti	Vrscikalli	Tragia involucrata L.	Powder	100	Authentic
93	Saranai	Varsabhu	Trianthema portulacastrum L.	Powder	94	Not authentic
94	Sirunerunji	Goksura	Tribulus terrestris L.	Powder	100	Authentic
95	Sirunerunji	Goksura	Tribulus terrestris L.	Powder	100	Authentic
96	Kaattu seeragam	Vanyajiraka	Vernonia anthelmintica (L.) Willd.	Powder	100	Authentic
97	Kaattu seeragam	Vanyajiraka	Vernonia anthelmintica (L.) Willd.	Seeds	100	Authentic
98	Amukkura Kilangu	Asvagandha	Withania somnifera (L.) Dunal	Powder	100	Authentic
99	Dhadhiri	Dhataki	Woodfordia fruticosa (L.) Kurz	Powder	100	Authentic
100	Sukku	Sunthi	Zingiber officinale Roxb.	Powder	100	Authentic
